# Supplementary material for: Computational genomic discovery of diverse gene clusters harbouring Fe-S flavoenzymes in anaerobic gut microbiota
Source: Microb Genom. 2020 May 14;6(5):e000373. doi: 10.1099/mgen.0.000373 (PMC7371122; doi:10.1099/mgen.0.000373)
Supplement: Supplementary material 1 [file mgen-6-373-s001.xlsx]

## Sheet: Table S1
Fe-S flavoenzymes counts for each MAG's taxon group (present in the fasta files)
Counts	Taxonomic groups
327	Collinsella sp.
108	Clostridiales bacterium
56	Ruminococcaceae bacterium
33	Clostridium sp.
23	Lachnospiraceae bacterium
19	Solobacterium sp.
18	Eggerthella sp.
17	Blautia sp.
14	Mollicutes bacterium
12	Coriobacteriaceae bacterium
12	Eubacterium sp.
10	Ruminococcus sp.
8	Olsenella sp.
8	Roseburia sp.
7	Desulfovibrio sp.
7	Megasphaera sp.
6	Erysipelotrichaceae bacterium
6	Faecalibacterium sp.
5	Lachnobacterium sp.
5	Oscillibacter sp.
4	Anaerotruncus sp.
4	Fusobacterium sp.
4	Pantoea sp.
4	Robinsoniella sp.
3	Catenibacterium sp.
3	Clostridia bacterium
3	Dorea sp.
3	Lachnospira sp.
3	Slackia sp.
3	Sutterella sp.
2	Bifidobacterium sp.
2	Cryptobacterium sp.
2	Enterobacteriaceae bacterium
2	Enterococcus sp.
2	Peptococcaceae bacterium
2	Pseudobutyrivibrio sp.
1	Acidaminococcus sp.
1	Acinetobacter sp.
1	Aeromonas sp.
1	Alphaproteobacteria bacterium
1	Anaerosporobacter sp.
1	Anaerostipes sp.
1	Anaerotignum sp.
1	Butyricicoccus sp.
1	Coprococcus sp.
1	Enterobacter sp.
1	Franconibacter sp.
1	Garciella sp.
1	Gemmiger sp.
1	Halomonas sp.
1	Klebsiella sp.
1	Lachnoclostridium sp.
1	Pelosinus sp.
1	Peptostreptococcus sp.
1	Phyllobacterium sp.
1	Prevotellaceae bacterium
1	Pseudomonas sp.
1	Spirochaetaceae bacterium
1	Subdoligranulum sp.
1	Thermoanaerobacterales bacterium

## Sheet: Table S1.1
Predicted Fe-S flavoenzymes (protein ids) for each assembly id
Protein ID	Assembly id
UQEY01000002.1_91	GCA_900540235.1
URDK01000055.1_9	GCA_900546485.1
UQIV01000015.1_27	GCA_900541205.1
UQOQ01000004.1_24	GCA_900542715.1
URHZ01000008.1_34	GCA_900547735.1
URTL01000076.1_5	GCA_900550785.1
UROF01000002.1_59	GCA_900549475.1
URIK01000064.1_5	GCA_900547855.1
UQEL01000002.1_305	GCA_900540075.1
UQKK01000020.1_35	GCA_900541505.1
USMR01000253.1_1	GCA_900555815.1
UQMI01000027.1_24	GCA_900542045.1
USIZ01000030.1_5	GCA_900554855.1
UQMI01000046.1_12	GCA_900542045.1
UQCH01000018.1_39	GCA_900539485.1
URVR01000089.1_4	GCA_900551355.1
UQHN01000012.1_35	GCA_900540835.1
UQZS01000005.1_41	GCA_900545625.1
URFS01000024.1_30	GCA_900547245.1
UQQZ01000024.1_16	GCA_900543305.1
UQUO01000006.1_23	GCA_900544295.1
USDX01000016.1_13	GCA_900553605.1
URFK01000010.1_17	GCA_900547145.1
UQAY01000009.1_15	GCA_900539215.1
UQLJ01000034.1_7	GCA_900541825.1
URVA01000004.1_1	GCA_900551155.1
UPYL01000038.1_5	GCA_900538425.1
USPX01000389.1_1	GCA_900556665.1
UQYY01000002.1_32	GCA_900545465.1
UQIE01000032.1_7	GCA_900541065.1
UWSG01000011.1_2	GCA_900543315.1
URTN01000063.1_2	GCA_900550795.1
UQHE01000001.1_323	GCA_900540775.1
URTP01000010.1_8	GCA_900550835.1
UQKP01000021.1_20	GCA_900541625.1
UQCO01000035.1_36	GCA_900539515.1
URVK01000114.1_4	GCA_900551305.1
URQA01000027.1_22	GCA_900549885.1
UQKN01000070.1_1	GCA_900541775.1
UQXQ01000009.1_3	GCA_900545095.1
UQXX01000003.1_6	GCA_900545065.1
URDK01000039.1_12	GCA_900546485.1
UQQK01000013.1_26	GCA_900543135.1
URQQ01000013.1_25	GCA_900549995.1
UQYJ01000011.1_14	GCA_900545295.1
UQUH01000038.1_2	GCA_900544245.1
UQIH01000006.1_44	GCA_900541145.1
USIZ01000014.1_9	GCA_900554855.1
UQNG01000012.1_25	GCA_900542335.1
USHM01000018.1_2	GCA_900554475.1
UQZT01000006.1_18	GCA_900545685.1
UPYL01000038.1_4	GCA_900538425.1
UQSP01000047.1_2	GCA_900543755.1
URQB01000029.1_10	GCA_900549825.1
URUW01000012.1_6	GCA_900551205.1
UQIT01000007.1_53	GCA_900541175.1
USBZ01000041.1_12	GCA_900553065.1
UQRZ01000001.1_119	GCA_900543645.1
URUZ01000021.1_11	GCA_900551225.1
URTB01000028.1_7	GCA_900550595.1
UQYT01000023.1_11	GCA_900545405.1
UQWS01000014.1_12	GCA_900544875.1
USIZ01000023.1_10	GCA_900554855.1
UQJT01000004.1_32	GCA_900541395.1
URGY01000171.1_3	GCA_900547505.1
URES01000018.1_25	GCA_900546945.1
URRE01000170.1_1	GCA_900550085.1
USMT01000022.1_13	GCA_900555905.1
URCO01000002.1_41	GCA_900546375.1
UQUA01000012.1_31	GCA_900544155.1
UQRF01000012.1_18	GCA_900543405.1
UQON01000003.1_101	GCA_900542755.1
USLL01000129.1_2	GCA_900555535.1
UROM01000009.1_19	GCA_900549455.1
UQOY01000006.1_77	GCA_900542825.1
URJK01000140.1_4	GCA_900548065.1
USMT01000073.1_10	GCA_900555905.1
UROR01000039.1_5	GCA_900549535.1
UPZE01000014.1_95	GCA_900538665.1
USAX01000024.1_6	GCA_900552705.1
USNI01000008.1_3	GCA_900555975.1
UQLC01000002.1_90	GCA_900541795.1
UREC01000014.1_19	GCA_900546755.1
URPK01000001.1_280	GCA_900549715.1
UQWK01000015.1_23	GCA_900544725.1
UQYT01000012.1_21	GCA_900545405.1
USPF01000023.1_15	GCA_900556555.1
URHO01000003.1_32	GCA_900547675.1
URLJ01000007.1_25	GCA_900548675.1
URHQ01000002.1_25	GCA_900547655.1
URRO01000102.1_2	GCA_900550275.1
URCB01000004.1_55	GCA_900546255.1
URHY01000002.1_57	GCA_900547815.1
UQJN01000006.1_78	GCA_900541425.1
UQOY01000008.1_15	GCA_900542825.1
URHV01000004.1_29	GCA_900547705.1
URQL01000157.1_5	GCA_900550005.1
URNU01000093.1_1	GCA_900549275.1
URTD01000002.1_14	GCA_900550735.1
URDK01000045.1_15	GCA_900546485.1
USQM01000030.1_5	GCA_900556915.1
UQRW01000062.1_1	GCA_900543515.1
URGD01000137.1_6	GCA_900547265.1
UQIN01000035.1_7	GCA_900541035.1
USLS01000153.1_3	GCA_900555595.1
USSD01000005.1_7	GCA_900557265.1
UROT01000038.1_7	GCA_900549435.1
URDK01000011.1_12	GCA_900546485.1
USTC01000097.1_3	GCA_900557505.1
UQOJ01000014.1_15	GCA_900542635.1
UQWB01000023.1_15	GCA_900544665.1
URPF01000001.1_55	GCA_900549635.1
UQZD01000002.1_25	GCA_900545485.1
UQUH01000046.1_4	GCA_900544245.1
USRL01000072.1_5	GCA_900557095.1
UROZ01000046.1_8	GCA_900549655.1
URDJ01000025.1_3	GCA_900546615.1
UQTZ01000013.1_44	GCA_900544165.1
USSC01000042.1_1	GCA_900557345.1
UQPY01000018.1_19	GCA_900542965.1
UQHW01000004.1_30	GCA_900540935.1
URPU01000052.1_8	GCA_900549865.1
UWSG01000001.1_284	GCA_900543315.1
USJP01000090.1_4	GCA_900555105.1
UQIX01000038.1_4	GCA_900541085.1
URHZ01000005.1_29	GCA_900547735.1
URED01000027.1_14	GCA_900546785.1
UQOG01000125.1_3	GCA_900542615.1
UQFL01000072.1_2	GCA_900540305.1
URYX01000001.1_31	GCA_900552225.1
URIA01000007.1_22	GCA_900547765.1
USRV01000066.1_2	GCA_900557235.1
USAB01000031.1_5	GCA_900552585.1
UQIK01000009.1_43	GCA_900541125.1
URBC01000001.1_49	GCA_900545965.1
UQKQ01000011.1_5	GCA_900541645.1
UQHT01000026.1_10	GCA_900540875.1
USIZ01000086.1_2	GCA_900554855.1
UQGD01000004.1_3	GCA_900540455.1
USSW01000023.1_2	GCA_900557545.1
URPA01000008.1_33	GCA_900549545.1
UQVD01000025.1_5	GCA_900544385.1
URAM01000030.1_2	GCA_900545815.1
UQUO01000001.1_158	GCA_900544295.1
URQM01000025.1_13	GCA_900550075.1
UQHY01000019.1_13	GCA_900540975.1
UQJO01000002.1_164	GCA_900541445.1
UQNZ01000007.1_25	GCA_900542525.1
USOO01000001.1_11	GCA_900556375.1
URFU01000002.1_10	GCA_900547125.1
UQXP01000123.1_1	GCA_900545055.1
UQWQ01000083.1_7	GCA_900544755.1
URDG01000001.1_17	GCA_900546515.1
URXE01000021.1_21	GCA_900551815.1
URYJ01000030.1_2	GCA_900552065.1
URVZ01000044.1_9	GCA_900551365.1
USGE01000024.1_15	GCA_900554065.1
URRB01000015.1_35	GCA_900550195.1
USNT01000184.1_2	GCA_900556145.1
UQNR01000031.1_16	GCA_900542455.1
UQHZ01000018.1_11	GCA_900541055.1
USSM01000004.1_28	GCA_900557455.1
UQVC01000001.1_46	GCA_900544395.1
URUG01000063.1_7	GCA_900550975.1
URNT01000032.1_5	GCA_900549235.1
USRL01000011.1_1	GCA_900557095.1
UQFT01000081.1_1	GCA_900540355.1
UQYY01000031.1_26	GCA_900545465.1
UWSK01000027.1_6	GCA_900551935.1
URHA01000008.1_4	GCA_900547495.1
URTL01000158.1_3	GCA_900550785.1
UQZQ01000026.1_18	GCA_900545565.1
UQQZ01000094.1_2	GCA_900543305.1
URZX01000010.1_39	GCA_900552455.1
UQDV01000019.1_36	GCA_900539945.1
UQMP01000002.1_27	GCA_900542135.1
URDK01000011.1_19	GCA_900546485.1
URSO01000023.1_13	GCA_900550415.1
UREE01000005.1_43	GCA_900546825.1
UQNH01000076.1_6	GCA_900542365.1
URXM01000002.1_53	GCA_900551855.1
USIA01000053.1_9	GCA_900554535.1
UPZZ01000010.1_19	GCA_900538935.1
URES01000026.1_8	GCA_900546945.1
UQPL01000001.1_24	GCA_900542895.1
UQMW01000024.1_8	GCA_900542275.1
UQYA01000074.1_7	GCA_900545165.1
URIU01000007.1_18	GCA_900547905.1
UQIO01000018.1_34	GCA_900541115.1
USQN01000337.1_1	GCA_900556895.1
UQKL01000015.1_3	GCA_900541695.1
UQZC01000097.1_6	GCA_900545505.1
URQN01000046.1_17	GCA_900550015.1
UQHB01000004.1_21	GCA_900540735.1
UPZN01000028.1_3	GCA_900538815.1
UQWI01000009.1_91	GCA_900544765.1
UQYY01000004.1_1	GCA_900545465.1
UQSF01000013.1_30	GCA_900543625.1
USIZ01000174.1_1	GCA_900554855.1
USJW01000014.1_16	GCA_900555045.1
UQQF01000001.1_321	GCA_900543085.1
UREZ01000001.1_20	GCA_900547025.1
UQGS01000021.1_34	GCA_900540685.1
UREX01000004.1_54	GCA_900547055.1
UQUX01000003.1_10	GCA_900544425.1
UROA01000136.1_3	GCA_900549355.1
UQUK01000109.1_1	GCA_900544185.1
URBX01000005.1_59	GCA_900546175.1
USHM01000250.1_1	GCA_900554475.1
URYA01000009.1_12	GCA_900551975.1
URTW01000212.1_3	GCA_900550815.1
UQJT01000040.1_13	GCA_900541395.1
UWSG01000001.1_324	GCA_900543315.1
URJD01000029.1_10	GCA_900548075.1
UROO01000011.1_10	GCA_900549555.1
USOR01000214.1_1	GCA_900556425.1
USTT01000158.1_1	GCA_900557785.1
UQWI01000001.1_133	GCA_900544765.1
UQKZ01000056.1_7	GCA_900541755.1
UWSG01000001.1_323	GCA_900543315.1
UQPI01000001.1_41	GCA_900542945.1
URVY01000081.1_3	GCA_900551425.1
UWSK01000057.1_14	GCA_900551935.1
USQC01000025.1_6	GCA_900556775.1
USTD01000001.1_48	GCA_900557615.1
URMM01000006.1_86	GCA_900548945.1
UQBD01000003.1_15	GCA_900539205.1
USFE01000181.1_3	GCA_900553915.1
UQTO01000018.1_2	GCA_900544045.1
USTP01000004.1_3	GCA_900557695.1
UROG01000029.1_35	GCA_900549485.1
URCQ01000001.1_53	GCA_900546435.1
URQA01000063.1_4	GCA_900549885.1
UQDX01000009.1_33	GCA_900539935.1
USTU01000104.1_7	GCA_900557735.1
UQII01000048.1_2	GCA_900541105.1
UREL01000012.1_1	GCA_900546955.1
UQIC01000001.1_11	GCA_900540985.1
USRH01000190.1_1	GCA_900557145.1
URAM01000014.1_12	GCA_900545815.1
URQN01000044.1_2	GCA_900550015.1
URKM01000044.1_9	GCA_900548365.1
UQGV01000018.1_11	GCA_900540665.1
UROO01000018.1_6	GCA_900549555.1
URCL01000003.1_144	GCA_900546205.1
UQYF01000004.1_44	GCA_900545175.1
URFS01000007.1_28	GCA_900547245.1
UQWX01000003.1_28	GCA_900544855.1
URHV01000050.1_7	GCA_900547705.1
UPZS01000001.1_1	GCA_900538905.1
URMD01000077.1_3	GCA_900548825.1
URPL01000026.1_8	GCA_900549725.1
URDI01000028.1_21	GCA_900546475.1
URFM01000004.1_2	GCA_900547035.1
UQLT01000006.1_67	GCA_900542075.1
URUF01000009.1_5	GCA_900550955.1
USAT01000020.1_20	GCA_900552725.1
USGU01000012.1_59	GCA_900554415.1
USPI01000053.1_8	GCA_900556535.1
UQHX01000024.1_1	GCA_900540915.1
URMQ01000027.1_2	GCA_900548955.1
USSZ01000007.1_15	GCA_900557645.1
URXW01000013.1_25	GCA_900551995.1
UQZI01000048.1_4	GCA_900545555.1
URXX01000005.1_38	GCA_900551895.1
UQEG01000004.1_54	GCA_900540035.1
UQBT01000080.1_9	GCA_900539285.1
UQYE01000038.1_2	GCA_900545145.1
USFK01000103.1_3	GCA_900553935.1
UQLI01000030.1_11	GCA_900541715.1
UQTR01000003.1_10	GCA_900544065.1
USQB01000030.1_3	GCA_900556835.1
UQSJ01000004.1_64	GCA_900543685.1
URVS01000113.1_2	GCA_900551385.1
URKK01000082.1_7	GCA_900548435.1
URRZ01000018.1_1	GCA_900550385.1
USPD01000004.1_28	GCA_900556585.1
UQVC01000039.1_15	GCA_900544395.1
USAC01000088.1_1	GCA_900552475.1
UQIU01000007.1_13	GCA_900541095.1
UQIG01000044.1_1	GCA_900541135.1
URST01000103.1_5	GCA_900550585.1
URFQ01000092.1_2	GCA_900547195.1
URKQ01000023.1_3	GCA_900548455.1
UWSG01000001.1_411	GCA_900543315.1
UPYP01000021.1_16	GCA_900538585.1
UQHY01000043.1_12	GCA_900540975.1
UQSC01000002.1_6	GCA_900543615.1
UPYO01000004.1_153	GCA_900538515.1
URBS01000018.1_6	GCA_900546085.1
URZB01000017.1_6	GCA_900552295.1
USKW01000012.1_15	GCA_900555385.1
UQCA01000007.1_27	GCA_900539435.1
UQCC01000001.1_79	GCA_900539325.1
UQLB01000019.1_1	GCA_900541725.1
UQUO01000027.1_7	GCA_900544295.1
USSJ01000119.1_4	GCA_900557285.1
URIX01000004.1_46	GCA_900547975.1
URXI01000128.1_4	GCA_900551775.1
USPE01000126.1_3	GCA_900556545.1
UQSB01000040.1_7	GCA_900543505.1
USDE01000258.1_1	GCA_900553345.1
URLN01000025.1_12	GCA_900548645.1
USPI01000091.1_2	GCA_900556535.1
URHH01000221.1_2	GCA_900547615.1
USQT01000053.1_6	GCA_900556985.1
URNJ01000016.1_3	GCA_900549215.1
UQCF01000006.1_56	GCA_900539465.1
USMT01000255.1_3	GCA_900555905.1
URDK01000005.1_50	GCA_900546485.1
URHB01000127.1_1	GCA_900547545.1
UQNK01000007.1_8	GCA_900542405.1
URGY01000001.1_13	GCA_900547505.1
USJB01000033.1_2	GCA_900554905.1
URBM01000139.1_3	GCA_900545995.1
UQZL01000001.1_105	GCA_900545605.1
UQQK01000001.1_182	GCA_900543135.1
URYJ01000060.1_2	GCA_900552065.1
USDE01000056.1_6	GCA_900553345.1
UQMG01000013.1_14	GCA_900542095.1
UPYJ01000001.1_95	GCA_900538535.1
USFN01000146.1_3	GCA_900554005.1
UQZP01000017.1_27	GCA_900545595.1
URZX01000033.1_9	GCA_900552455.1
UQTX01000007.1_6	GCA_900544145.1
UQMI01000015.1_4	GCA_900542045.1
UQHP01000010.1_30	GCA_900540965.1
UQCY01000009.1_26	GCA_900539645.1
USTG01000062.1_2	GCA_900557575.1
UQQZ01000044.1_16	GCA_900543305.1
URAL01000004.1_21	GCA_900545805.1
UQTV01000003.1_65	GCA_900544095.1
URGR01000005.1_2	GCA_900547375.1
URES01000026.1_5	GCA_900546945.1
URZJ01000080.1_4	GCA_900552395.1
USNZ01000013.1_11	GCA_900556255.1
URHZ01000005.1_77	GCA_900547735.1
URUC01000019.1_22	GCA_900550965.1
UQQK01000001.1_181	GCA_900543135.1
USBD01000040.1_6	GCA_900552805.1
UQYT01000005.1_69	GCA_900545405.1
UQQZ01000005.1_8	GCA_900543305.1
UQHO01000039.1_5	GCA_900540995.1
UQSJ01000001.1_139	GCA_900543685.1
UQWG01000011.1_25	GCA_900544645.1
URJE01000028.1_10	GCA_900547965.1
URZX01000002.1_18	GCA_900552455.1
UQNX01000010.1_17	GCA_900542485.1
UQQF01000002.1_23	GCA_900543085.1
USGI01000020.1_10	GCA_900554155.1
UQPP01000003.1_33	GCA_900543025.1
UROQ01000055.1_8	GCA_900549565.1
URLB01000033.1_5	GCA_900548595.1
URYJ01000060.1_3	GCA_900552065.1
UQWS01000002.1_41	GCA_900544875.1
URCY01000014.1_19	GCA_900546415.1
USOE01000027.1_1	GCA_900556335.1
URPU01000029.1_12	GCA_900549865.1
USJQ01000006.1_11	GCA_900554985.1
URBQ01000020.1_23	GCA_900546115.1
USKQ01000200.1_2	GCA_900555305.1
USCN01000134.1_4	GCA_900553165.1
URCO01000004.1_45	GCA_900546375.1
URBV01000015.1_41	GCA_900546125.1
UQCB01000010.1_46	GCA_900539445.1
URDJ01000026.1_30	GCA_900546615.1
URMM01000008.1_46	GCA_900548945.1
UQZL01000047.1_5	GCA_900545605.1
UQKY01000042.1_6	GCA_900541785.1
USTF01000151.1_3	GCA_900557725.1
UQLK01000006.1_71	GCA_900541815.1
UQSI01000017.1_25	GCA_900543745.1
UQUE01000010.1_38	GCA_900544085.1
URKN01000073.1_5	GCA_900548525.1
UQTU01000010.1_15	GCA_900544135.1
URUI01000024.1_9	GCA_900551015.1
UQUO01000005.1_37	GCA_900544295.1
UQMK01000012.1_27	GCA_900542085.1
URKN01000043.1_7	GCA_900548525.1
URNK01000014.1_8	GCA_900549195.1
URDK01000022.1_11	GCA_900546485.1
UQKU01000007.1_64	GCA_900541675.1
URES01000017.1_19	GCA_900546945.1
URJD01000092.1_5	GCA_900548075.1
URMO01000013.1_19	GCA_900549085.1
UQPG01000019.1_32	GCA_900542925.1
UQQF01000021.1_38	GCA_900543085.1
USCY01000002.1_23	GCA_900553195.1
UQIB01000005.1_39	GCA_900541015.1
UQNU01000005.1_7	GCA_900542555.1
URCD01000046.1_4	GCA_900546215.1
USQM01000030.1_6	GCA_900556915.1
URUZ01000227.1_2	GCA_900551225.1
UQGR01000028.1_7	GCA_900540705.1
USJP01000129.1_4	GCA_900555105.1
URPP01000008.1_3	GCA_900549765.1
URMR01000041.1_8	GCA_900548935.1
URQA01000002.1_43	GCA_900549885.1
UQXJ01000013.1_20	GCA_900545015.1
URHZ01000013.1_31	GCA_900547735.1
UQPE01000055.1_1	GCA_900542855.1
URKP01000009.1_54	GCA_900548395.1
URNU01000206.1_3	GCA_900549275.1
UQWY01000003.1_30	GCA_900544915.1
UQLH01000011.1_10	GCA_900541805.1
URQA01000027.1_19	GCA_900549885.1
URDF01000031.1_7	GCA_900546545.1
UQVG01000125.1_5	GCA_900544435.1
URAL01000004.1_18	GCA_900545805.1
UQLK01000007.1_19	GCA_900541815.1
URHF01000016.1_14	GCA_900547635.1
URNF01000017.1_10	GCA_900549155.1
URBB01000018.1_8	GCA_900545835.1
UQGT01000018.1_21	GCA_900540655.1
URLR01000023.1_10	GCA_900548815.1
USBZ01000041.1_11	GCA_900553065.1
URKF01000051.1_2	GCA_900548325.1
UQHU01000007.1_34	GCA_900540815.1
USQM01000021.1_5	GCA_900556915.1
UQEH01000006.1_157	GCA_900540055.1
UQNU01000067.1_7	GCA_900542555.1
UQQS01000230.1_2	GCA_900543225.1
URDK01000039.1_1	GCA_900546485.1
USOF01000057.1_5	GCA_900556285.1
UQKZ01000013.1_46	GCA_900541755.1
UQFV01000077.1_2	GCA_900540315.1
UQRM01000020.1_7	GCA_900543485.1
UQGV01000048.1_17	GCA_900540665.1
URHA01000084.1_3	GCA_900547495.1
URVZ01000013.1_1	GCA_900551365.1
UQKK01000022.1_28	GCA_900541505.1
UQPE01000048.1_10	GCA_900542855.1
URRQ01000048.1_1	GCA_900550235.1
URBA01000021.1_7	GCA_900545905.1
URDW01000046.1_6	GCA_900546735.1
URTO01000236.1_1	GCA_900550745.1
URYA01000134.1_4	GCA_900551975.1
URME01000034.1_9	GCA_900548995.1
UQPJ01000032.1_12	GCA_900543015.1
USBD01000023.1_6	GCA_900552805.1
URCQ01000013.1_16	GCA_900546435.1
USSC01000135.1_1	GCA_900557345.1
URNS01000003.1_40	GCA_900549255.1
UQQF01000022.1_28	GCA_900543085.1
URNS01000040.1_3	GCA_900549255.1
UQMM01000012.1_4	GCA_900542165.1
URJF01000095.1_5	GCA_900548085.1
UQMO01000001.1_15	GCA_900542125.1
URPA01000008.1_34	GCA_900549545.1
UQRF01000006.1_94	GCA_900543405.1
URTV01000208.1_2	GCA_900550845.1
URQB01000001.1_156	GCA_900549825.1
UQUD01000002.1_21	GCA_900544225.1
UQOY01000001.1_224	GCA_900542825.1
UQHN01000011.1_33	GCA_900540835.1
UQWI01000013.1_10	GCA_900544765.1
USKT01000001.1_17	GCA_900555255.1
USPS01000358.1_1	GCA_900556655.1
UQIT01000002.1_79	GCA_900541175.1
UQZY01000003.1_53	GCA_900545655.1
URYT01000134.1_1	GCA_900552185.1
USLJ01000016.1_12	GCA_900555505.1
UROG01000054.1_4	GCA_900549485.1
UQBS01000060.1_6	GCA_900539345.1
USFO01000002.1_52	GCA_900553955.1
URKH01000019.1_16	GCA_900548255.1
UREZ01000010.1_15	GCA_900547025.1
UQTW01000005.1_28	GCA_900544115.1
UQGO01000042.1_5	GCA_900540555.1
UQUG01000012.1_26	GCA_900544205.1
UQUE01000001.1_27	GCA_900544085.1
URVT01000099.1_2	GCA_900551285.1
USDX01000003.1_76	GCA_900553605.1
URZX01000010.1_37	GCA_900552455.1
URDK01000026.1_5	GCA_900546485.1
URKT01000015.1_8	GCA_900548495.1
URUW01000059.1_1	GCA_900551205.1
UQIR01000005.1_37	GCA_900541225.1
USDG01000003.1_14	GCA_900553325.1
USPT01000104.1_1	GCA_900556705.1
URYJ01000175.1_1	GCA_900552065.1
URZV01000096.1_1	GCA_900552595.1
UQLE01000011.1_45	GCA_900541845.1
UQGS01000046.1_5	GCA_900540685.1
USEQ01000042.1_3	GCA_900553655.1
UQRV01000001.1_40	GCA_900543635.1
UQAK01000003.1_45	GCA_900538955.1
UQHY01000002.1_39	GCA_900540975.1
USNB01000212.1_2	GCA_900555875.1
URYU01000010.1_2	GCA_900552155.1
UQIW01000011.1_61	GCA_900541235.1
UQDE01000031.1_20	GCA_900539735.1
USDH01000031.1_3	GCA_900553415.1
URAQ01000186.1_1	GCA_900545875.1
USMH01000238.1_1	GCA_900555745.1
USSW01000284.1_1	GCA_900557545.1
UREX01000020.1_70	GCA_900547055.1
URAO01000018.1_25	GCA_900545855.1
UQRF01000012.1_44	GCA_900543405.1
UQRM01000051.1_1	GCA_900543485.1
UPYT01000023.1_27	GCA_900538475.1
URPD01000070.1_5	GCA_900549645.1
USBJ01000513.1_1	GCA_900552785.1
URVT01000042.1_9	GCA_900551285.1
URKS01000016.1_62	GCA_900548575.1
UQZO01000011.1_15	GCA_900545545.1
URBT01000002.1_36	GCA_900546155.1
USCL01000336.1_2	GCA_900553145.1
UQIY01000002.1_41	GCA_900541195.1
UQKS01000001.1_218	GCA_900541635.1
UQKY01000021.1_15	GCA_900541785.1
USJQ01000053.1_2	GCA_900554985.1
USFL01000160.1_2	GCA_900553905.1
UQVJ01000094.1_1	GCA_900544455.1
USOR01000034.1_1	GCA_900556425.1
UQIU01000018.1_18	GCA_900541095.1
USTX01000050.1_1	GCA_900557655.1
UQIL01000040.1_5	GCA_900541025.1
UQSE01000035.1_23	GCA_900543575.1
UQIA01000010.1_4	GCA_900540925.1
URWE01000036.1_8	GCA_900551545.1
UQGA01000019.1_25	GCA_900540495.1
UROB01000060.1_8	GCA_900549385.1
URFU01000004.1_15	GCA_900547125.1
UREO01000077.1_7	GCA_900546895.1
URAD01000009.1_11	GCA_900545745.1
URBQ01000030.1_11	GCA_900546115.1
UREM01000006.1_17	GCA_900546775.1
URIW01000008.1_53	GCA_900548015.1
UQBS01000047.1_13	GCA_900539345.1
UQPE01000010.1_10	GCA_900542855.1
URSO01000018.1_7	GCA_900550415.1
URIU01000017.1_44	GCA_900547905.1
UQMV01000002.1_84	GCA_900542315.1
UQHV01000005.1_91	GCA_900540895.1
USAT01000034.1_13	GCA_900552725.1
UQMP01000005.1_47	GCA_900542135.1
URGA01000065.1_5	GCA_900547275.1
URDU01000025.1_20	GCA_900546625.1
URCY01000002.1_32	GCA_900546415.1
UPYS01000038.1_33	GCA_900538485.1
UQGQ01000001.1_513	GCA_900540575.1
UPZM01000005.1_63	GCA_900538735.1
URIJ01000093.1_3	GCA_900547835.1
USMJ01000040.1_4	GCA_900555805.1
UQIR01000026.1_8	GCA_900541225.1
UQLA01000022.1_7	GCA_900541745.1
UQHM01000001.1_49	GCA_900540765.1
UQGW01000008.1_11	GCA_900540645.1
UQSM01000093.1_8	GCA_900543785.1
UQKV01000003.1_24	GCA_900541665.1
URST01000071.1_8	GCA_900550585.1
UQSF01000009.1_37	GCA_900543625.1
URLM01000006.1_16	GCA_900548775.1
UQRW01000012.1_12	GCA_900543515.1
URGD01000385.1_6	GCA_900547265.1
URDJ01000016.1_5	GCA_900546615.1
URNI01000039.1_15	GCA_900549135.1
UQGT01000002.1_61	GCA_900540655.1
UQGV01000003.1_71	GCA_900540665.1
USBZ01000003.1_48	GCA_900553065.1
USRV01000002.1_9	GCA_900557235.1
USDU01000059.1_10	GCA_900553635.1
UQIQ01000014.1_2	GCA_900541185.1
URMO01000001.1_51	GCA_900549085.1
UQHT01000001.1_40	GCA_900540875.1
UROG01000054.1_3	GCA_900549485.1
URCU01000044.1_6	GCA_900546425.1
URWS01000087.1_2	GCA_900551605.1
URIM01000022.1_2	GCA_900547845.1
USGN01000001.1_15	GCA_900554255.1
URRB01000004.1_117	GCA_900550195.1
USLQ01000117.1_1	GCA_900555545.1
URZW01000032.1_2	GCA_900552555.1
URKU01000058.1_5	GCA_900548515.1
URRO01000008.1_7	GCA_900550275.1
UQUL01000004.1_46	GCA_900544235.1
USDV01000281.1_2	GCA_900553615.1
USCY01000003.1_31	GCA_900553195.1
UQWI01000016.1_15	GCA_900544765.1
UQKL01000012.1_19	GCA_900541695.1
URKQ01000001.1_130	GCA_900548455.1
UQQL01000021.1_11	GCA_900543275.1
URAL01000041.1_6	GCA_900545805.1
UQJV01000020.1_24	GCA_900541475.1
USTF01000165.1_2	GCA_900557725.1
UQKP01000015.1_42	GCA_900541625.1
UQHW01000003.1_17	GCA_900540935.1
UQLJ01000046.1_1	GCA_900541825.1
UQIJ01000018.1_20	GCA_900541075.1
UPYV01000003.1_71	GCA_900538755.1
URVM01000016.1_38	GCA_900551325.1
URKU01000003.1_28	GCA_900548515.1
UPZO01000034.1_34	GCA_900538725.1
USDS01000524.1_2	GCA_900553485.1
UQTN01000049.1_6	GCA_900543945.1
URRT01000020.1_4	GCA_900550355.1
URMO01000012.1_22	GCA_900549085.1
UQIO01000001.1_29	GCA_900541115.1
UQOE01000014.1_23	GCA_900542575.1
UQIN01000015.1_47	GCA_900541035.1
URQA01000053.1_2	GCA_900549885.1
UROK01000035.1_5	GCA_900549395.1
UQRZ01000004.1_35	GCA_900543645.1
UQYY01000031.1_2	GCA_900545465.1
URIE01000088.1_2	GCA_900547805.1
UQTW01000002.1_54	GCA_900544115.1
UQUG01000018.1_20	GCA_900544205.1
USDV01000122.1_2	GCA_900553615.1
URHZ01000013.1_33	GCA_900547735.1
URBH01000011.1_15	GCA_900546075.1
UQHR01000005.1_41	GCA_900540905.1
UQDL01000002.1_192	GCA_900539775.1
UQVI01000065.1_9	GCA_900544515.1
UQFM01000018.1_24	GCA_900540295.1
USBZ01000001.1_5	GCA_900553065.1
USKK01000076.1_5	GCA_900555285.1
UQKK01000008.1_45	GCA_900541505.1
UQVC01000021.1_3	GCA_900544395.1
USIZ01000062.1_5	GCA_900554855.1
UQUD01000019.1_9	GCA_900544225.1
UQJS01000021.1_30	GCA_900541375.1
URQA01000076.1_3	GCA_900549885.1
USRX01000009.1_25	GCA_900557275.1
URIW01000003.1_61	GCA_900548015.1
UQFQ01000005.1_13	GCA_900540395.1
UQOR01000015.1_34	GCA_900542685.1
UQFV01000003.1_24	GCA_900540315.1
UQWL01000008.1_56	GCA_900544715.1
UQTS01000130.1_1	GCA_900543995.1
UQBS01000008.1_42	GCA_900539345.1
UQPO01000053.1_4	GCA_900542915.1
URMY01000016.1_5	GCA_900549115.1
URDG01000001.1_16	GCA_900546515.1
URTW01000007.1_8	GCA_900550815.1
USOF01000183.1_1	GCA_900556285.1
UQMX01000015.1_14	GCA_900542345.1
UREC01000001.1_49	GCA_900546755.1
UQUD01000007.1_12	GCA_900544225.1
URIO01000008.1_10	GCA_900547895.1
URWE01000036.1_3	GCA_900551545.1
USDS01000210.1_3	GCA_900553485.1
URHZ01000005.1_32	GCA_900547735.1
URFX01000060.1_6	GCA_900547185.1
URHO01000011.1_29	GCA_900547675.1
UQIM01000010.1_34	GCA_900541155.1
UQGM01000022.1_28	GCA_900540535.1
UQXA01000003.1_32	GCA_900544865.1
UQNB01000049.1_5	GCA_900542235.1
UQEA01000007.1_81	GCA_900539925.1
UQVO01000004.1_31	GCA_900544575.1
UQOB01000018.1_12	GCA_900542595.1
URSY01000006.1_17	GCA_900550665.1
UQPF01000014.1_32	GCA_900542905.1
URUI01000022.1_4	GCA_900551015.1
UQCY01000009.1_31	GCA_900539645.1
URHU01000079.1_4	GCA_900547715.1
UQYT01000001.1_275	GCA_900545405.1
UROQ01000101.1_2	GCA_900549565.1
USAL01000001.1_33	GCA_900552545.1
UQSF01000012.1_31	GCA_900543625.1
UQHK01000002.1_49	GCA_900540855.1
USFJ01000148.1_1	GCA_900553995.1
URKM01000015.1_16	GCA_900548365.1
URLR01000017.1_11	GCA_900548815.1
UQMK01000001.1_11	GCA_900542085.1
USQM01000021.1_6	GCA_900556915.1
UQNX01000018.1_25	GCA_900542485.1
URMM01000004.1_84	GCA_900548945.1
URIN01000173.1_3	GCA_900547915.1
UQZM01000004.1_49	GCA_900545615.1
UQVC01000026.1_22	GCA_900544395.1
USHS01000017.1_5	GCA_900554585.1
UQOQ01000001.1_44	GCA_900542715.1
URZX01000002.1_22	GCA_900552455.1
USDU01000180.1_2	GCA_900553635.1
UQUK01000071.1_2	GCA_900544185.1
URWO01000032.1_11	GCA_900551565.1
URIZ01000003.1_46	GCA_900548005.1
USAS01000034.1_6	GCA_900552665.1
UQYT01000001.1_273	GCA_900545405.1
URDE01000077.1_7	GCA_900546525.1
UQZU01000001.1_10	GCA_900545665.1
UQWZ01000001.1_79	GCA_900544895.1
UQCR01000018.1_35	GCA_900539655.1
UQCX01000012.1_54	GCA_900539615.1
UQMY01000002.1_12	GCA_900542325.1
UQRM01000005.1_84	GCA_900543485.1
URXE01000027.1_1	GCA_900551815.1
USLN01000055.1_4	GCA_900555565.1
UQRM01000015.1_3	GCA_900543485.1
URZR01000104.1_4	GCA_900552425.1
URCA01000003.1_19	GCA_900546265.1
URMV01000018.1_16	GCA_900549205.1
USLF01000054.1_2	GCA_900555455.1
UQLK01000009.1_12	GCA_900541815.1
URGF01000036.1_4	GCA_900547285.1
URME01000015.1_21	GCA_900548995.1
UQTN01000034.1_2	GCA_900543945.1
USEO01000007.1_133	GCA_900553725.1
UQZH01000008.1_43	GCA_900545445.1
URHV01000007.1_14	GCA_900547705.1
UQPI01000007.1_22	GCA_900542945.1
USKZ01000151.1_1	GCA_900555315.1
URKF01000008.1_13	GCA_900548325.1
URDK01000018.1_8	GCA_900546485.1
URVB01000035.1_21	GCA_900551075.1
URIM01000033.1_5	GCA_900547845.1
UQOE01000007.1_27	GCA_900542575.1
USFV01000009.1_17	GCA_900553975.1
USJJ01000084.1_1	GCA_900554995.1
UQQZ01000009.1_26	GCA_900543305.1
URNS01000028.1_9	GCA_900549255.1
UQBH01000001.1_89	GCA_900539295.1
USSX01000005.1_6	GCA_900557535.1
URXJ01000118.1_1	GCA_900551805.1
URPA01000002.1_51	GCA_900549545.1
USFK01000013.1_1	GCA_900553935.1
UQFI01000035.1_15	GCA_900540325.1
URYW01000026.1_14	GCA_900552145.1
UQPH01000016.1_1	GCA_900542875.1
URAW01000003.1_55	GCA_900545975.1
USHF01000030.1_4	GCA_900554465.1
URDN01000014.1_22	GCA_900546495.1
USPG01000033.1_5	GCA_900556505.1
UQEI01000002.1_157	GCA_900539975.1
USSU01000012.1_6	GCA_900557515.1
URVF01000001.1_4	GCA_900551185.1
URMQ01000017.1_3	GCA_900548955.1
UQYT01000048.1_2	GCA_900545405.1
UQAP01000002.1_46	GCA_900539085.1
URMW01000057.1_10	GCA_900549125.1
URWS01000196.1_1	GCA_900551605.1
URQN01000001.1_13	GCA_900550015.1
UQRM01000015.1_2	GCA_900543485.1
UQDQ01000006.1_72	GCA_900539825.1
URGI01000012.1_24	GCA_900547315.1
UQXB01000017.1_5	GCA_900544935.1
URCL01000006.1_86	GCA_900546205.1
USBB01000021.1_17	GCA_900552795.1
UQVO01000019.1_11	GCA_900544575.1
URYD01000058.1_9	GCA_900552045.1
UQEU01000007.1_3	GCA_900540085.1
URWR01000015.1_4	GCA_900551595.1
UQJJ01000004.1_54	GCA_900541305.1
UQNC01000059.1_4	GCA_900542175.1
USOU01000001.1_107	GCA_900556415.1
URDK01000002.1_62	GCA_900546485.1
UQRK01000002.1_108	GCA_900543385.1
UQNW01000016.1_44	GCA_900542495.1
URWE01000230.1_3	GCA_900551545.1
UPYZ01000024.1_1	GCA_900538595.1
URJR01000005.1_90	GCA_900548235.1
URVK01000118.1_5	GCA_900551305.1
UQJI01000017.1_7	GCA_900541325.1
UQUX01000008.1_7	GCA_900544425.1
UQHQ01000005.1_10	GCA_900540945.1
UQVG01000185.1_3	GCA_900544435.1
UQAU01000002.1_72	GCA_900539035.1
UQUL01000019.1_9	GCA_900544235.1
URSP01000082.1_2	GCA_900550515.1
URNQ01000001.1_23	GCA_900549245.1
USNI01000222.1_1	GCA_900555975.1
UQCQ01000004.1_11	GCA_900539595.1
USBX01000050.1_3	GCA_900552995.1
UQDB01000005.1_23	GCA_900539745.1
UQSZ01000011.1_49	GCA_900543965.1
URPJ01000004.1_37	GCA_900549745.1
USMT01000062.1_1	GCA_900555905.1
USRX01000001.1_126	GCA_900557275.1
URYK01000010.1_45	GCA_900552125.1
UQSK01000001.1_28	GCA_900543605.1
UQRF01000002.1_190	GCA_900543405.1
UQIF01000001.1_95	GCA_900540955.1
URWM01000094.1_4	GCA_900551655.1
UQIE01000016.1_38	GCA_900541065.1
USIZ01000118.1_3	GCA_900554855.1
URRY01000018.1_65	GCA_900550435.1
UQJM01000001.1_211	GCA_900541435.1
UPYJ01000001.1_90	GCA_900538535.1
UQIC01000017.1_10	GCA_900540985.1
UQGO01000008.1_7	GCA_900540555.1
UQVT01000027.1_6	GCA_900544465.1
UQSD01000042.1_8	GCA_900543665.1
UQUO01000023.1_8	GCA_900544295.1
UQCR01000067.1_10	GCA_900539655.1
UQQS01000361.1_1	GCA_900543225.1
URAL01000002.1_41	GCA_900545805.1
URHZ01000091.1_1	GCA_900547735.1
URRN01000013.1_5	GCA_900550185.1
UQDT01000030.1_11	GCA_900539885.1
URZI01000001.1_196	GCA_900552385.1
USRH01000012.1_3	GCA_900557145.1
USKT01000349.1_1	GCA_900555255.1
UQZY01000049.1_3	GCA_900545655.1
USHP01000077.1_5	GCA_900554625.1
USDG01000024.1_14	GCA_900553325.1
URBP01000033.1_11	GCA_900546105.1
URNS01000001.1_74	GCA_900549255.1
UQHR01000003.1_51	GCA_900540905.1
URDK01000010.1_23	GCA_900546485.1
URAF01000001.1_155	GCA_900545885.1
UQSF01000009.1_22	GCA_900543625.1
UQHP01000016.1_26	GCA_900540965.1
URSH01000020.1_17	GCA_900550485.1
UQQF01000018.1_30	GCA_900543085.1
URQQ01000013.1_59	GCA_900549995.1
UQLI01000045.1_1	GCA_900541715.1
UQUO01000028.1_12	GCA_900544295.1
URPA01000042.1_7	GCA_900549545.1
UROR01000179.1_1	GCA_900549535.1
URCB01000049.1_9	GCA_900546255.1
UQYY01000079.1_3	GCA_900545465.1
URGI01000080.1_1	GCA_900547315.1
UQPK01000005.1_29	GCA_900542885.1
UQKQ01000006.1_84	GCA_900541645.1
USNE01000141.1_4	GCA_900556005.1
UQWX01000002.1_93	GCA_900544855.1
UQYY01000008.1_69	GCA_900545465.1
UQQK01000005.1_41	GCA_900543135.1
URLL01000206.1_3	GCA_900548685.1
UROF01000010.1_74	GCA_900549475.1
UQMY01000020.1_6	GCA_900542325.1
URWZ01000088.1_5	GCA_900551625.1
UPZV01000086.1_4	GCA_900538925.1
UQKW01000006.1_42	GCA_900541885.1
USIL01000266.1_1	GCA_900554655.1
UQHK01000003.1_55	GCA_900540855.1
UQUO01000003.1_28	GCA_900544295.1
UQVG01000062.1_5	GCA_900544435.1
URWW01000012.1_18	GCA_900551665.1
URAD01000008.1_28	GCA_900545745.1
UQIG01000031.1_2	GCA_900541135.1
UQUA01000004.1_68	GCA_900544155.1
USEA01000007.1_56	GCA_900553625.1
USCL01000306.1_1	GCA_900553145.1
UQAO01000012.1_41	GCA_900538965.1
UQLG01000027.1_12	GCA_900541735.1
UQPE01000010.1_9	GCA_900542855.1
URCU01000056.1_1	GCA_900546425.1
USGA01000102.1_2	GCA_900554085.1
UQTD01000009.1_24	GCA_900543845.1
UQNH01000013.1_11	GCA_900542365.1
UQGS01000025.1_3	GCA_900540685.1
UQOG01000001.1_1	GCA_900542615.1
UQYT01000001.1_272	GCA_900545405.1
URUQ01000092.1_4	GCA_900551145.1
USQM01000108.1_3	GCA_900556915.1
URUX01000051.1_6	GCA_900551135.1
UQIA01000001.1_73	GCA_900540925.1
UQSJ01000004.1_6	GCA_900543685.1
URJS01000007.1_10	GCA_900548205.1
UQIM01000025.1_4	GCA_900541155.1
URYT01000078.1_5	GCA_900552185.1
USQQ01000007.1_4	GCA_900556875.1
URZJ01000001.1_23	GCA_900552395.1
USIR01000083.1_1	GCA_900554735.1
URIO01000041.1_12	GCA_900547895.1
URGD01000396.1_3	GCA_900547265.1
URMZ01000018.1_6	GCA_900549025.1
USOC01000003.1_1	GCA_900556245.1
UROJ01000127.1_1	GCA_900549335.1
URGF01000007.1_8	GCA_900547285.1
URTY01000008.1_32	GCA_900550915.1
USKL01000008.1_8	GCA_900555225.1
URQF01000005.1_12	GCA_900549915.1
URDK01000003.1_26	GCA_900546485.1
UREO01000128.1_9	GCA_900546895.1
UQIS01000052.1_1	GCA_900541245.1
UQKW01000002.1_27	GCA_900541885.1
UQHQ01000008.1_37	GCA_900540945.1
URAQ01000019.1_6	GCA_900545875.1
UQSI01000069.1_2	GCA_900543745.1
USHS01000091.1_3	GCA_900554585.1
USMH01000015.1_2	GCA_900555745.1
URNS01000075.1_6	GCA_900549255.1
URHH01000140.1_5	GCA_900547615.1
URQN01000006.1_25	GCA_900550015.1
UQKK01000055.1_8	GCA_900541505.1
USNH01000133.1_5	GCA_900556015.1
URTX01000004.1_1	GCA_900550945.1
URNC01000001.1_30	GCA_900549065.1
URXP01000016.1_5	GCA_900551825.1
URWM01000014.1_9	GCA_900551655.1
UQOR01000012.1_24	GCA_900542685.1
USBE01000201.1_3	GCA_900552835.1
URBP01000010.1_7	GCA_900546105.1
UQEO01000048.1_10	GCA_900540095.1
UQJV01000001.1_35	GCA_900541475.1
URQD01000004.1_40	GCA_900549905.1
URXE01000006.1_15	GCA_900551815.1
UQOE01000027.1_1	GCA_900542575.1
URUZ01000396.1_2	GCA_900551225.1
UQWI01000013.1_4	GCA_900544765.1
UQIB01000012.1_24	GCA_900541015.1
URJE01000040.1_6	GCA_900547965.1
URQQ01000020.1_37	GCA_900549995.1
USBA01000003.1_11	GCA_900552735.1
UPYK01000002.1_115	GCA_900538545.1
URDE01000005.1_30	GCA_900546525.1
URDK01000011.1_24	GCA_900546485.1
USEK01000011.1_3	GCA_900553705.1
URVK01000008.1_9	GCA_900551305.1
URHT01000045.1_5	GCA_900547745.1
UQXT01000040.1_7	GCA_900545075.1
USRX01000001.1_80	GCA_900557275.1
URGI01000115.1_2	GCA_900547315.1
UROH01000011.1_18	GCA_900549515.1
URZB01000051.1_1	GCA_900552295.1
URPB01000003.1_29	GCA_900549575.1
USRL01000086.1_4	GCA_900557095.1
UQXP01000015.1_4	GCA_900545055.1
USGI01000018.1_9	GCA_900554155.1
UQZC01000289.1_2	GCA_900545505.1
UQDY01000165.1_1	GCA_900539905.1
URGW01000006.1_23	GCA_900547475.1
UQZG01000004.1_60	GCA_900545575.1
URMI01000001.1_6	GCA_900548845.1
URNI01000003.1_14	GCA_900549135.1
UQZU01000011.1_34	GCA_900545665.1
URAF01000005.1_107	GCA_900545885.1
UQIW01000012.1_20	GCA_900541235.1
UQRU01000007.1_43	GCA_900543475.1
URIA01000052.1_8	GCA_900547765.1
UQMD01000015.1_24	GCA_900542155.1
UQJO01000002.1_215	GCA_900541445.1
UQPX01000012.1_38	GCA_900542955.1
URQA01000050.1_1	GCA_900549885.1
USMA01000032.1_7	GCA_900555765.1
URKG01000035.1_2	GCA_900548265.1
UQMN01000028.1_27	GCA_900542215.1
URFS01000012.1_26	GCA_900547245.1
UQHV01000006.1_66	GCA_900540895.1
UPYC01000027.1_12	GCA_900538405.1
UQYY01000134.1_2	GCA_900545465.1
URHY01000002.1_56	GCA_900547815.1
URWE01000011.1_10	GCA_900551545.1
UQIQ01000076.1_4	GCA_900541185.1
USOR01000100.1_2	GCA_900556425.1
URBC01000012.1_58	GCA_900545965.1
URDI01000061.1_5	GCA_900546475.1
UQAM01000001.1_378	GCA_900539105.1
URCO01000001.1_91	GCA_900546375.1
UQSF01000032.1_6	GCA_900543625.1
UQRV01000002.1_12	GCA_900543635.1
URIO01000008.1_11	GCA_900547895.1
USNI01000077.1_3	GCA_900555975.1
URYE01000017.1_1	GCA_900551945.1
UQQK01000005.1_13	GCA_900543135.1
URBS01000008.1_22	GCA_900546085.1
UQLB01000004.1_69	GCA_900541725.1
UQRF01000016.1_20	GCA_900543405.1
USHR01000032.1_5	GCA_900554495.1
UQJS01000021.1_25	GCA_900541375.1
UQMU01000009.1_12	GCA_900542305.1
UQJT01000028.1_25	GCA_900541395.1
URWI01000037.1_3	GCA_900551475.1
URNK01000002.1_22	GCA_900549195.1
URZR01000009.1_14	GCA_900552425.1
UQPY01000053.1_3	GCA_900542965.1
URGI01000015.1_20	GCA_900547315.1
USCI01000073.1_7	GCA_900553255.1
URAL01000011.1_2	GCA_900545805.1
UQFN01000006.1_56	GCA_900540365.1
URVR01000034.1_13	GCA_900551355.1
URGD01000268.1_2	GCA_900547265.1
USBJ01000248.1_2	GCA_900552785.1
USNA01000021.1_6	GCA_900555955.1
UQUY01000017.1_4	GCA_900544325.1
UQEO01000012.1_16	GCA_900540095.1
URZX01000010.1_31	GCA_900552455.1
URTB01000006.1_8	GCA_900550595.1
UQCR01000111.1_11	GCA_900539655.1
URHZ01000059.1_16	GCA_900547735.1
URQQ01000038.1_9	GCA_900549995.1
UQTD01000072.1_5	GCA_900543845.1
UQKF01000008.1_35	GCA_900541705.1
UQEG01000022.1_7	GCA_900540035.1
UQVG01000185.1_2	GCA_900544435.1
URVT01000099.1_3	GCA_900551285.1
URWC01000006.1_17	GCA_900551555.1
USIZ01000194.1_2	GCA_900554855.1
UREX01000002.1_242	GCA_900547055.1
URDJ01000018.1_5	GCA_900546615.1
UQWY01000008.1_21	GCA_900544915.1
UQMI01000005.1_11	GCA_900542045.1
URZX01000033.1_8	GCA_900552455.1
UQLF01000001.1_60	GCA_900541875.1
UQSF01000009.1_20	GCA_900543625.1
URYE01000075.1_10	GCA_900551945.1
USLO01000022.1_4	GCA_900555515.1
URRY01000078.1_7	GCA_900550435.1
URDP01000001.1_55	GCA_900546705.1
URUN01000004.1_20	GCA_900550995.1
UQZJ01000006.1_14	GCA_900545495.1
USIP01000006.1_3	GCA_900554785.1
UQDO01000004.1_4	GCA_900539855.1
URQT01000012.1_79	GCA_900550045.1
URGK01000036.1_13	GCA_900547295.1
UQSF01000012.1_32	GCA_900543625.1
UQUO01000001.1_191	GCA_900544295.1
UQPK01000003.1_23	GCA_900542885.1
URSX01000057.1_7	GCA_900550615.1
URAZ01000019.1_23	GCA_900545925.1
UQPG01000011.1_4	GCA_900542925.1
URNS01000049.1_8	GCA_900549255.1
URUO01000323.1_1	GCA_900551085.1
USCY01000020.1_8	GCA_900553195.1
UQHF01000022.1_39	GCA_900540785.1
UPZE01000004.1_80	GCA_900538665.1
USFE01000018.1_16	GCA_900553915.1
UQII01000040.1_15	GCA_900541105.1
URAL01000004.1_17	GCA_900545805.1
USBP01000053.1_9	GCA_900552985.1
URMM01000002.1_63	GCA_900548945.1
UQMM01000003.1_67	GCA_900542165.1
UQTU01000015.1_23	GCA_900544135.1
USMR01000020.1_6	GCA_900555815.1
URWO01000032.1_18	GCA_900551565.1
UQLD01000004.1_50	GCA_900541855.1
USBK01000016.1_12	GCA_900552895.1
UQJT01000006.1_47	GCA_900541395.1
URME01000023.1_12	GCA_900548995.1
UQZI01000001.1_48	GCA_900545555.1
URRT01000012.1_10	GCA_900550355.1
URQM01000113.1_1	GCA_900550075.1
UQGG01000007.1_131	GCA_900540475.1
URQA01000025.1_10	GCA_900549885.1
USTC01000045.1_4	GCA_900557505.1
URDJ01000024.1_27	GCA_900546615.1
USHR01000033.1_5	GCA_900554495.1
UQSZ01000009.1_19	GCA_900543965.1
USIL01000025.1_5	GCA_900554655.1
UQWV01000010.1_12	GCA_900544845.1
URGX01000018.1_9	GCA_900547485.1
URPF01000001.1_56	GCA_900549635.1
URDJ01000036.1_21	GCA_900546615.1
UQZD01000011.1_31	GCA_900545485.1
USLO01000097.1_1	GCA_900555515.1
USDU01000095.1_5	GCA_900553635.1
URGD01000018.1_4	GCA_900547265.1
UQVJ01000123.1_3	GCA_900544455.1
URQA01000077.1_7	GCA_900549885.1
UROH01000013.1_20	GCA_900549515.1
UQWX01000007.1_20	GCA_900544855.1
USIG01000072.1_6	GCA_900554685.1
UQWV01000008.1_35	GCA_900544845.1
URRK01000085.1_4	GCA_900550315.1
URQN01000012.1_41	GCA_900550015.1
UREL01000014.1_3	GCA_900546955.1
URDZ01000065.1_10	GCA_900546725.1
USPD01000021.1_1	GCA_900556585.1
USEF01000018.1_13	GCA_900553475.1
URKV01000001.1_14	GCA_900548565.1
USPI01000077.1_4	GCA_900556535.1
UQYY01000008.1_67	GCA_900545465.1
UQUO01000008.1_17	GCA_900544295.1
USDN01000001.1_84	GCA_900553515.1
USKL01000118.1_5	GCA_900555225.1
UQHZ01000006.1_34	GCA_900541055.1
URQW01000001.1_123	GCA_900550105.1
UQKX01000027.1_15	GCA_900541765.1
UQXC01000008.1_3	GCA_900544995.1
URLU01000095.1_4	GCA_900548765.1
URHQ01000025.1_10	GCA_900547655.1
URKC01000011.1_11	GCA_900548295.1
USHJ01000090.1_6	GCA_900554425.1
UQRU01000039.1_18	GCA_900543475.1
UPYC01000022.1_9	GCA_900538405.1
URLT01000044.1_11	GCA_900548795.1
UQJT01000009.1_23	GCA_900541395.1
UROC01000001.1_32	GCA_900549345.1
URTZ01000009.1_14	GCA_900550825.1
URDK01000060.1_2	GCA_900546485.1
UQYY01000031.1_1	GCA_900545465.1
URFP01000031.1_10	GCA_900547235.1
URUD01000007.1_37	GCA_900550935.1
USQE01000013.1_4	GCA_900556675.1
UQWZ01000001.1_348	GCA_900544895.1
URQT01000001.1_144	GCA_900550045.1
URIU01000006.1_3	GCA_900547905.1
URXJ01000036.1_6	GCA_900551805.1
URCY01000014.1_20	GCA_900546415.1
USRE01000001.1_208	GCA_900557125.1
UQLC01000011.1_1	GCA_900541795.1
URVA01000001.1_29	GCA_900551155.1
UQYY01000010.1_6	GCA_900545465.1
URIZ01000002.1_22	GCA_900548005.1
USHF01000147.1_3	GCA_900554465.1
URGW01000016.1_28	GCA_900547475.1
URAM01000003.1_58	GCA_900545815.1
UQWB01000023.1_14	GCA_900544665.1
URFB01000008.1_6	GCA_900547045.1
URDK01000010.1_21	GCA_900546485.1
UQZY01000019.1_14	GCA_900545655.1
URHX01000005.1_27	GCA_900547695.1
URVD01000002.1_1	GCA_900551195.1
UQNZ01000006.1_52	GCA_900542525.1
USPI01000066.1_4	GCA_900556535.1
UQWQ01000001.1_6	GCA_900544755.1
URXI01000128.1_2	GCA_900551775.1
URHV01000002.1_18	GCA_900547705.1
UQJT01000009.1_26	GCA_900541395.1
URQA01000047.1_5	GCA_900549885.1
UQQK01000015.1_3	GCA_900543135.1
USBJ01000248.1_3	GCA_900552785.1
UQOM01000014.1_9	GCA_900542705.1
URQQ01000068.1_2	GCA_900549995.1
USIZ01000058.1_5	GCA_900554855.1
UQYT01000012.1_23	GCA_900545405.1
URLR01000038.1_12	GCA_900548815.1
USNX01000025.1_9	GCA_900556205.1
URCL01000014.1_3	GCA_900546205.1
UQZE01000028.1_8	GCA_900545325.1
UQUZ01000001.1_30	GCA_900544375.1
URRE01000027.1_15	GCA_900550085.1
URCE01000167.1_1	GCA_900546195.1
UWSK01000003.1_21	GCA_900551935.1
UQTA01000052.1_11	GCA_900543885.1
UQJF01000083.1_9	GCA_900541315.1
UQQF01000035.1_12	GCA_900543085.1
UQGG01000016.1_102	GCA_900540475.1
USQN01000233.1_1	GCA_900556895.1
UQTX01000026.1_3	GCA_900544145.1
URKG01000001.1_116	GCA_900548265.1
URES01000006.1_20	GCA_900546945.1
UQYY01000019.1_24	GCA_900545465.1
URYE01000017.1_2	GCA_900551945.1
URBB01000056.1_1	GCA_900545835.1
URKX01000022.1_6	GCA_900548545.1
URPU01000037.1_4	GCA_900549865.1
USGN01000261.1_1	GCA_900554255.1
UQDE01000012.1_7	GCA_900539735.1
URCJ01000079.1_1	GCA_900546285.1
USJN01000095.1_1	GCA_900554945.1
URGE01000320.1_3	GCA_900547325.1
URGG01000070.1_5	GCA_900547345.1
USDH01000004.1_10	GCA_900553415.1
UQPJ01000001.1_14	GCA_900543015.1
UWSK01000175.1_2	GCA_900551935.1
URIH01000007.1_15	GCA_900547925.1
URVG01000084.1_7	GCA_900551165.1
UQSJ01000005.1_94	GCA_900543685.1
UQGM01000015.1_37	GCA_900540535.1
USFJ01000054.1_2	GCA_900553995.1
URZX01000023.1_15	GCA_900552455.1
UQQF01000001.1_327	GCA_900543085.1
USPJ01000044.1_2	GCA_900556645.1
URIH01000027.1_3	GCA_900547925.1
URUZ01000242.1_3	GCA_900551225.1
UQLV01000010.1_39	GCA_900542025.1
URGW01000030.1_9	GCA_900547475.1
URCL01000014.1_15	GCA_900546205.1
USFE01000181.1_4	GCA_900553915.1
USSW01000135.1_4	GCA_900557545.1
USHZ01000029.1_11	GCA_900554595.1
UQWI01000010.1_19	GCA_900544765.1
URTB01000034.1_5	GCA_900550595.1
UQGG01000007.1_130	GCA_900540475.1
UQWG01000036.1_8	GCA_900544645.1
URRN01000147.1_5	GCA_900550185.1
UQCG01000002.1_36	GCA_900539415.1
UQDJ01000001.1_139	GCA_900539675.1
UROA01000070.1_4	GCA_900549355.1
UREN01000012.1_2	GCA_900546885.1
USHA01000007.1_7	GCA_900554325.1
USSD01000139.1_1	GCA_900557265.1
USJC01000149.1_3	GCA_900554915.1
UQLF01000005.1_36	GCA_900541875.1
UPYZ01000024.1_2	GCA_900538595.1
URQQ01000057.1_2	GCA_900549995.1
UQRX01000016.1_17	GCA_900543595.1
USIZ01000014.1_3	GCA_900554855.1
USEO01000029.1_37	GCA_900553725.1
UQBT01000008.1_33	GCA_900539285.1
UQKR01000001.1_104	GCA_900541655.1
USAY01000024.1_3	GCA_900552755.1
URBO01000010.1_5	GCA_900546135.1
URBC01000007.1_53	GCA_900545965.1
USJP01000321.1_1	GCA_900555105.1
URQA01000132.1_3	GCA_900549885.1
UQUO01000002.1_28	GCA_900544295.1
USIP01000031.1_7	GCA_900554785.1
URAZ01000012.1_8	GCA_900545925.1
UQXV01000040.1_2	GCA_900545195.1
URNQ01000043.1_5	GCA_900549245.1
URDK01000025.1_31	GCA_900546485.1
URTP01000099.1_1	GCA_900550835.1
UQOH01000026.1_20	GCA_900542625.1
URTM01000009.1_17	GCA_900550865.1
UQPP01000005.1_34	GCA_900543025.1
URBC01000005.1_81	GCA_900545965.1
USKT01000152.1_2	GCA_900555255.1
UQDS01000001.1_171	GCA_900539865.1
USFU01000008.1_14	GCA_900554135.1
URZX01000010.1_34	GCA_900552455.1
USMJ01000069.1_7	GCA_900555805.1
UQYY01000002.1_34	GCA_900545465.1
UPZV01000072.1_9	GCA_900538925.1
USKV01000033.1_7	GCA_900555355.1
USEB01000024.1_7	GCA_900553575.1
UQBR01000003.1_29	GCA_900539335.1
URKD01000006.1_15	GCA_900548445.1
URML01000053.1_3	GCA_900548885.1
USPI01000126.1_1	GCA_900556535.1
URKF01000007.1_14	GCA_900548325.1
UQZH01000020.1_20	GCA_900545445.1
URWW01000005.1_16	GCA_900551665.1
UQOJ01000032.1_5	GCA_900542635.1
UQYY01000075.1_13	GCA_900545465.1
USJL01000006.1_51	GCA_900555015.1
URAM01000003.1_75	GCA_900545815.1
URHO01000002.1_55	GCA_900547675.1
UQCH01000003.1_73	GCA_900539485.1
URTQ01000068.1_7	GCA_900550855.1
UQHU01000005.1_6	GCA_900540815.1
UQRN01000010.1_3	GCA_900543565.1
UQYI01000020.1_30	GCA_900545265.1
USTM01000006.1_2	GCA_900557715.1
UQOE01000040.1_14	GCA_900542575.1
URTZ01000002.1_2	GCA_900550825.1
UQQF01000009.1_12	GCA_900543085.1
URCR01000056.1_8	GCA_900546325.1
URWZ01000164.1_1	GCA_900551625.1
UREX01000006.1_124	GCA_900547055.1
USKQ01000079.1_2	GCA_900555305.1
UQQL01000012.1_26	GCA_900543275.1
URCL01000014.1_7	GCA_900546205.1
URYV01000043.1_10	GCA_900552285.1
UQTB01000001.1_69	GCA_900543915.1
URUZ01000411.1_5	GCA_900551225.1
URAM01000001.1_34	GCA_900545815.1
UQHQ01000003.1_96	GCA_900540945.1
USEZ01000003.1_13	GCA_900553775.1
USIR01000060.1_4	GCA_900554735.1
UQXB01000100.1_2	GCA_900544935.1
UROO01000010.1_16	GCA_900549555.1
UQQK01000003.1_67	GCA_900543135.1
URKI01000011.1_11	GCA_900548505.1
UQXC01000065.1_5	GCA_900544995.1
URIX01000035.1_1	GCA_900547975.1
USBK01000003.1_17	GCA_900552895.1
UQZT01000009.1_40	GCA_900545685.1
UQAG01000058.1_5	GCA_900538895.1
USSK01000568.1_4	GCA_900557335.1
UQNB01000015.1_15	GCA_900542235.1
USMA01000001.1_13	GCA_900555765.1
USIZ01000048.1_2	GCA_900554855.1
UQXT01000013.1_8	GCA_900545075.1
URME01000010.1_35	GCA_900548995.1
URBM01000069.1_5	GCA_900545995.1
UQRF01000002.1_132	GCA_900543405.1
USIG01000103.1_4	GCA_900554685.1
URYJ01000030.1_1	GCA_900552065.1
UQOM01000003.1_6	GCA_900542705.1
UQJO01000008.1_13	GCA_900541445.1
USEB01000122.1_2	GCA_900553575.1
UWSN01000013.1_47	GCA_900538455.1
URFE01000081.1_7	GCA_900546965.1
UQMG01000008.1_50	GCA_900542095.1
UQSZ01000006.1_11	GCA_900543965.1
UQQZ01000009.1_14	GCA_900543305.1
UQXA01000012.1_31	GCA_900544865.1
UQTQ01000002.1_94	GCA_900544055.1
UQSC01000006.1_24	GCA_900543615.1
URBC01000007.1_55	GCA_900545965.1
UWSN01000001.1_32	GCA_900538455.1
URGD01000056.1_3	GCA_900547265.1
UQLD01000005.1_66	GCA_900541855.1
UQLH01000013.1_26	GCA_900541805.1
UQJT01000037.1_6	GCA_900541395.1
UQOE01000010.1_6	GCA_900542575.1
UQHO01000008.1_33	GCA_900540995.1
UQYF01000004.1_43	GCA_900545175.1
UQVG01000018.1_3	GCA_900544435.1
UREP01000011.1_26	GCA_900546815.1
URYU01000019.1_1	GCA_900552155.1
UROJ01000111.1_1	GCA_900549335.1
UQPL01000097.1_4	GCA_900542895.1
UQAV01000004.1_32	GCA_900539045.1
URFZ01000006.1_11	GCA_900547165.1
URQV01000022.1_14	GCA_900550115.1
URXG01000003.1_3	GCA_900551715.1
UQVG01000107.1_2	GCA_900544435.1
UQKR01000002.1_134	GCA_900541655.1
UQSM01000113.1_2	GCA_900543785.1
UQFT01000081.1_5	GCA_900540355.1
URES01000008.1_33	GCA_900546945.1
UQRF01000002.1_133	GCA_900543405.1
UQJT01000006.1_48	GCA_900541395.1
UQHU01000013.1_26	GCA_900540815.1
URNI01000002.1_15	GCA_900549135.1
UQPS01000013.1_18	GCA_900543005.1
USTF01000143.1_1	GCA_900557725.1
URAD01000001.1_15	GCA_900545745.1
UQQF01000010.1_3	GCA_900543085.1
URQA01000002.1_41	GCA_900549885.1
UQVC01000001.1_45	GCA_900544395.1
URZX01000002.1_61	GCA_900552455.1
USBA01000001.1_16	GCA_900552735.1
UQLA01000003.1_36	GCA_900541745.1
UQIP01000007.1_17	GCA_900541005.1
URIJ01000039.1_2	GCA_900547835.1
UQAZ01000001.1_105	GCA_900539165.1
URDZ01000107.1_1	GCA_900546725.1
UQLT01000013.1_19	GCA_900542075.1
USCS01000021.1_6	GCA_900552875.1
UREE01000003.1_12	GCA_900546825.1
UQKK01000034.1_8	GCA_900541505.1
USNI01000085.1_3	GCA_900555975.1
URVT01000023.1_13	GCA_900551285.1
URUC01000028.1_13	GCA_900550965.1
UQUO01000006.1_29	GCA_900544295.1
UQSJ01000007.1_60	GCA_900543685.1
USOG01000129.1_4	GCA_900556365.1
UQML01000046.1_3	GCA_900542265.1
URNJ01000069.1_3	GCA_900549215.1
UQQK01000003.1_57	GCA_900543135.1
USOE01000100.1_1	GCA_900556335.1
UQCR01000018.1_36	GCA_900539655.1
URYH01000006.1_40	GCA_900552105.1
UQMO01000021.1_1	GCA_900542125.1
URVD01000073.1_5	GCA_900551195.1
UQYE01000008.1_12	GCA_900545145.1
UQWK01000052.1_10	GCA_900544725.1
USRE01000006.1_20	GCA_900557125.1
UQDH01000030.1_11	GCA_900539805.1
URBL01000097.1_1	GCA_900546015.1
UQSD01000134.1_1	GCA_900543665.1
UQQS01000307.1_4	GCA_900543225.1
UQQF01000001.1_328	GCA_900543085.1
UQKS01000010.1_57	GCA_900541635.1
URVZ01000044.1_6	GCA_900551365.1
UQZM01000001.1_47	GCA_900545615.1
URKV01000016.1_8	GCA_900548565.1
UQYT01000032.1_23	GCA_900545405.1
URCS01000038.1_4	GCA_900546455.1
UQSB01000029.1_4	GCA_900543505.1
USEZ01000012.1_6	GCA_900553775.1
USRE01000020.1_14	GCA_900557125.1
UQID01000002.1_76	GCA_900541045.1
URNP01000037.1_2	GCA_900549225.1
UQWL01000032.1_3	GCA_900544715.1
USMG01000031.1_6	GCA_900555755.1
USEZ01000035.1_7	GCA_900553775.1
UQIP01000008.1_30	GCA_900541005.1
USEK01000025.1_8	GCA_900553705.1
URZB01000096.1_4	GCA_900552295.1
UQHX01000033.1_2	GCA_900540915.1
UQRN01000024.1_15	GCA_900543565.1
URQA01000020.1_16	GCA_900549885.1
URIO01000041.1_13	GCA_900547895.1
URVZ01000026.1_6	GCA_900551365.1
UROT01000051.1_4	GCA_900549435.1
UQIL01000008.1_22	GCA_900541025.1
UROQ01000142.1_4	GCA_900549565.1
USEF01000060.1_5	GCA_900553475.1
UQMX01000033.1_1	GCA_900542345.1
UQSF01000005.1_6	GCA_900543625.1
UQPO01000016.1_25	GCA_900542915.1
UQGT01000030.1_3	GCA_900540655.1
UQLU01000003.1_117	GCA_900542065.1
URHS01000037.1_3	GCA_900547685.1
URXI01000012.1_14	GCA_900551775.1
URDN01000021.1_5	GCA_900546495.1
URZN01000046.1_5	GCA_900552345.1
UPZW01000005.1_84	GCA_900538875.1
USJB01000207.1_2	GCA_900554905.1
UQUO01000006.1_43	GCA_900544295.1
UQVG01000010.1_14	GCA_900544435.1
USDI01000006.1_18	GCA_900553305.1
USTN01000021.1_1	GCA_900557665.1
URLL01000258.1_1	GCA_900548685.1
UQZG01000001.1_134	GCA_900545575.1
USCL01000055.1_9	GCA_900553145.1
URXP01000010.1_16	GCA_900551825.1
URQV01000003.1_23	GCA_900550115.1
URQL01000011.1_18	GCA_900550005.1
UQTT01000038.1_4	GCA_900544015.1
URHY01000007.1_37	GCA_900547815.1
URAM01000005.1_3	GCA_900545815.1
UQPX01000010.1_12	GCA_900542955.1
UQEC01000019.1_2	GCA_900540015.1
URKC01000013.1_13	GCA_900548295.1
USFV01000321.1_2	GCA_900553975.1
UQPS01000076.1_2	GCA_900543005.1
URJV01000235.1_2	GCA_900548245.1
UQHF01000022.1_35	GCA_900540785.1
URUV01000150.1_1	GCA_900551175.1
URGE01000048.1_11	GCA_900547325.1
URDK01000041.1_8	GCA_900546485.1
URCS01000081.1_4	GCA_900546455.1
UQYY01000033.1_20	GCA_900545465.1
UQPF01000026.1_1	GCA_900542905.1
UQTT01000016.1_2	GCA_900544015.1
URDK01000011.1_13	GCA_900546485.1
USEO01000002.1_180	GCA_900553725.1
URKP01000021.1_26	GCA_900548395.1
URBC01000021.1_22	GCA_900545965.1
USAF01000052.1_3	GCA_900552615.1
URNM01000016.1_8	GCA_900549185.1
USNI01000031.1_2	GCA_900555975.1
URFQ01000016.1_1	GCA_900547195.1
USFN01000089.1_3	GCA_900554005.1
USND01000021.1_19	GCA_900556045.1
UQJA01000067.1_4	GCA_900541285.1
URMR01000016.1_9	GCA_900548935.1
URSP01000035.1_1	GCA_900550515.1
UQAP01000003.1_196	GCA_900539085.1
UQMW01000029.1_5	GCA_900542275.1
UQKM01000020.1_1	GCA_900541685.1
UQMU01000042.1_5	GCA_900542305.1
UQJT01000004.1_33	GCA_900541395.1
USQI01000068.1_1	GCA_900556805.1
USIZ01000030.1_6	GCA_900554855.1
UQKV01000024.1_18	GCA_900541665.1
USQN01000077.1_4	GCA_900556895.1
USHS01000038.1_5	GCA_900554585.1
USMI01000012.1_22	GCA_900555735.1
UQMD01000022.1_21	GCA_900542155.1
URQA01000203.1_2	GCA_900549885.1
UQTV01000007.1_102	GCA_900544095.1
UQSL01000071.1_10	GCA_900543705.1
UQBD01000030.1_5	GCA_900539205.1
UROQ01000032.1_11	GCA_900549565.1
USGA01000197.1_1	GCA_900554085.1
UQBX01000009.1_6	GCA_900539425.1
UQAU01000014.1_8	GCA_900539035.1
URWQ01000198.1_1	GCA_900551635.1
URYW01000010.1_20	GCA_900552145.1
UQPT01000074.1_5	GCA_900543045.1
USCN01000252.1_1	GCA_900553165.1
USMQ01000004.1_34	GCA_900555775.1
URNZ01000001.1_105	GCA_900549405.1
URPD01000045.1_11	GCA_900549645.1
UQXN01000001.1_167	GCA_900545115.1
UQLV01000027.1_6	GCA_900542025.1
USBJ01000663.1_3	GCA_900552785.1
UQLU01000002.1_107	GCA_900542065.1
URGD01000623.1_2	GCA_900547265.1
UQGQ01000001.1_498	GCA_900540575.1
USQE01000076.1_2	GCA_900556675.1
USOH01000180.1_2	GCA_900556235.1
UQHZ01000010.1_10	GCA_900541055.1
UQNC01000007.1_41	GCA_900542175.1
USBA01000117.1_6	GCA_900552735.1
URNM01000008.1_5	GCA_900549185.1
USID01000022.1_2	GCA_900554575.1
UQNG01000052.1_10	GCA_900542335.1
URDK01000028.1_13	GCA_900546485.1
URPK01000001.1_2	GCA_900549715.1
UQXY01000003.1_64	GCA_900545105.1
UPZO01000013.1_24	GCA_900538725.1
URMR01000009.1_15	GCA_900548935.1
URCD01000073.1_10	GCA_900546215.1
UQGT01000018.1_22	GCA_900540655.1
UQDB01000005.1_18	GCA_900539745.1
UQKU01000002.1_29	GCA_900541675.1
URHB01000008.1_5	GCA_900547545.1
UQEJ01000009.1_36	GCA_900540155.1
UQBS01000032.1_3	GCA_900539345.1
UQKU01000005.1_63	GCA_900541675.1
UQWA01000011.1_59	GCA_900544685.1
URTY01000002.1_45	GCA_900550915.1
UQUH01000046.1_6	GCA_900544245.1
UQMV01000026.1_7	GCA_900542315.1
UQYY01000076.1_6	GCA_900545465.1
UQNQ01000016.1_17	GCA_900542425.1
UQML01000017.1_19	GCA_900542265.1
UQBR01000018.1_28	GCA_900539335.1
URDK01000019.1_12	GCA_900546485.1
UQXX01000028.1_7	GCA_900545065.1
URAO01000012.1_12	GCA_900545855.1
USJQ01000029.1_2	GCA_900554985.1
URLN01000007.1_42	GCA_900548645.1
USLF01000054.1_3	GCA_900555455.1
UQYY01000104.1_2	GCA_900545465.1
UQRU01000007.1_47	GCA_900543475.1
UPYC01000014.1_12	GCA_900538405.1
UQFV01000026.1_6	GCA_900540315.1
USTD01000021.1_14	GCA_900557615.1
URPA01000002.1_52	GCA_900549545.1
URYK01000049.1_6	GCA_900552125.1
UQSX01000034.1_3	GCA_900543715.1
URUZ01000425.1_5	GCA_900551225.1
UQQT01000019.1_11	GCA_900543395.1
URGI01000027.1_21	GCA_900547315.1
UQUO01000028.1_2	GCA_900544295.1
USMD01000011.1_22	GCA_900555725.1
UQJN01000017.1_14	GCA_900541425.1
URFP01000143.1_1	GCA_900547235.1
UQYA01000023.1_15	GCA_900545165.1
UQDH01000021.1_52	GCA_900539805.1
UQIK01000006.1_34	GCA_900541125.1
UROC01000003.1_15	GCA_900549345.1
USGI01000019.1_14	GCA_900554155.1
UPXU01000044.1_4	GCA_900538325.1
URQA01000015.1_25	GCA_900549885.1
UQVD01000048.1_8	GCA_900544385.1
UQIS01000024.1_32	GCA_900541245.1
USSW01000135.1_3	GCA_900557545.1
URIK01000047.1_4	GCA_900547855.1
URGX01000006.1_20	GCA_900547485.1
USOH01000018.1_7	GCA_900556235.1
URIM01000026.1_13	GCA_900547845.1
UQKL01000001.1_132	GCA_900541695.1
URAW01000007.1_5	GCA_900545975.1
USAX01000093.1_3	GCA_900552705.1
UROG01000009.1_20	GCA_900549485.1
UQSH01000006.1_53	GCA_900543795.1
USQQ01000009.1_19	GCA_900556875.1
UQPK01000023.1_2	GCA_900542885.1
UQPT01000017.1_1	GCA_900543045.1
UQIV01000002.1_50	GCA_900541205.1
UQVC01000002.1_58	GCA_900544395.1
URTD01000116.1_1	GCA_900550735.1
URWC01000027.1_5	GCA_900551555.1
UQTU01000002.1_133	GCA_900544135.1
USPW01000238.1_1	GCA_900556725.1
USBZ01000001.1_7	GCA_900553065.1
USCD01000288.1_3	GCA_900553075.1
UQXM01000109.1_2	GCA_900545035.1
UQMD01000003.1_42	GCA_900542155.1
USBJ01000034.1_6	GCA_900552785.1
USDE01000029.1_6	GCA_900553345.1
URHZ01000005.1_73	GCA_900547735.1
URMM01000001.1_250	GCA_900548945.1
URQL01000059.1_1	GCA_900550005.1
UPXV01000048.1_8	GCA_900538465.1
URFE01000072.1_3	GCA_900546965.1
UQIJ01000008.1_12	GCA_900541075.1
USLJ01000020.1_5	GCA_900555505.1
UQPG01000069.1_2	GCA_900542925.1
USPG01000138.1_1	GCA_900556505.1
UQSJ01000001.1_138	GCA_900543685.1
USGE01000006.1_30	GCA_900554065.1
UQHM01000024.1_6	GCA_900540765.1
URFS01000001.1_72	GCA_900547245.1
UQID01000007.1_37	GCA_900541045.1
URAH01000012.1_26	GCA_900545775.1
USBJ01000016.1_3	GCA_900552785.1
UQJA01000014.1_8	GCA_900541285.1
URTQ01000052.1_1	GCA_900550855.1
USJW01000040.1_22	GCA_900555045.1
URCR01000038.1_16	GCA_900546325.1
URDK01000013.1_37	GCA_900546485.1
UQMK01000002.1_82	GCA_900542085.1
UQZH01000007.1_25	GCA_900545445.1
UQKM01000009.1_25	GCA_900541685.1
UROZ01000007.1_10	GCA_900549655.1
URDJ01000071.1_6	GCA_900546615.1
URHT01000008.1_8	GCA_900547745.1
UQJJ01000004.1_55	GCA_900541305.1
UQIX01000004.1_40	GCA_900541085.1
UQCY01000012.1_19	GCA_900539645.1
URQN01000046.1_15	GCA_900550015.1
USCS01000018.1_5	GCA_900552875.1
UQVL01000012.1_14	GCA_900544485.1
USKV01000021.1_7	GCA_900555355.1
URRZ01000118.1_2	GCA_900550385.1
UQBS01000043.1_21	GCA_900539345.1
USKT01000266.1_2	GCA_900555255.1
UQBT01000008.1_50	GCA_900539285.1
UQVG01000346.1_1	GCA_900544435.1
URIE01000148.1_2	GCA_900547805.1
UQUT01000001.1_270	GCA_900544285.1
URVZ01000016.1_6	GCA_900551365.1
URHU01000002.1_5	GCA_900547715.1
USMV01000033.1_8	GCA_900555995.1
UQWI01000003.1_143	GCA_900544765.1
UQTR01000016.1_11	GCA_900544065.1
UQYY01000076.1_5	GCA_900545465.1
URQF01000001.1_4	GCA_900549915.1
UQYY01000003.1_15	GCA_900545465.1
URQQ01000028.1_9	GCA_900549995.1
URPA01000010.1_31	GCA_900549545.1
URDE01000006.1_29	GCA_900546525.1
UQFY01000015.1_8	GCA_900540385.1
USHA01000066.1_11	GCA_900554325.1
UQLG01000003.1_10	GCA_900541735.1
UQIH01000030.1_8	GCA_900541145.1
UQIA01000029.1_20	GCA_900540925.1
UQDP01000006.1_56	GCA_900539845.1
UQLE01000006.1_1	GCA_900541845.1
URUQ01000075.1_1	GCA_900551145.1
USTG01000195.1_2	GCA_900557575.1
URDG01000001.1_10	GCA_900546515.1
USIZ01000189.1_2	GCA_900554855.1
URBO01000010.1_8	GCA_900546135.1
UQLP01000008.1_74	GCA_900541955.1
UQNG01000010.1_10	GCA_900542335.1
USKK01000084.1_5	GCA_900555285.1
URRJ01000021.1_7	GCA_900550205.1
UQIY01000004.1_5	GCA_900541195.1
UQTZ01000001.1_129	GCA_900544165.1
UQPE01000055.1_2	GCA_900542855.1
URNP01000002.1_6	GCA_900549225.1
URCR01000036.1_24	GCA_900546325.1
UQWI01000013.1_54	GCA_900544765.1
UQEA01000004.1_1	GCA_900539925.1
URBV01000015.1_37	GCA_900546125.1
UQSK01000010.1_23	GCA_900543605.1

## Sheet: Table S2
Relevant Pfams involved in four major types of metabolism that allowed to classify the predicted MGC accordingly
Protein	Pfam id	Representation	Enzyme type	Catabolism	Pfam	Species	Description
MFS/sugar transport protein	MFS_2	148	transporter	sugars	PF13347	Clostridium sp. CL-6	This entry represents a subfamily of the major facilitator superfamily. Members in this family include sugar transporters, which are responsible for the binding and transport of various carbohydrates
Alpha-amylase, catalytic domain	Alpha-amylase	16	glycoside hydrolases	sugars	PF00128	Clostridium sp. CL-6	hydrolyses alpha bonds of large, alpha-linked polysaccharides
Glycosyl hydrolase family 1	Glyco_hydro_1	21	hydrolase	sugars	PF00232	[Ruminococcus] gnavus	protein family that hydrolyse the glycosidic bond between two or more carbohydrates, or between a carbohydrate and a non-carbohydrate moiety
Polysaccharide deacetylase	Polysacc_deac_1	6	lipoproteins	sugars	PF01522	Clostridium sp. CL-6	This family of polysaccharide deacetylases includes NodB (nodulation protein B from Rhizobium) which is a chitooligosaccharide deacetylase
Phosphotransferase system, EIIC	PTS_EIIC	25	phosphotransferase	sugars	PF02378	[Ruminococcus] gnavus	multi-protein system involved in the regulation of a variety of metabolic and transcriptional processes. The sugar-specific permease of the PTS consists of three domains (IIA, IIB and IIC)
GDSL-like Lipase/Acylhydrolase family	Lipase_GDSL_2	26	lipase	lipids	PF13472	Clostridium orbiscindens 1_3_50AFAA	This family of presumed lipases and related enzymes are similar to PF00657
MBOAT, membrane-bound O-acyltransferase family	MBOAT	7	acyltransferase	lipids	PF03062	Blautia sp. YL58	The MBOAT (membrane bound O-acyl transferase) family of membrane proteins contains a variety of acyltransferase enzymes. A conserved histidine has been suggested to be the active site residue
AICARFT/IMPCHase bienzyme	AICARFT_IMPCHas	4	formyltransferase	nucleotides	PF01808	Lachnospiraceae bacterium 1_1_57FAA	This is a family of bifunctional enzymes catalysing the last two steps in de novo purine biosynthesis
Dihydroprymidine dehydrogenase domain II	Fer4_20	28	dehydrogenase	nucleotides	PF14691	Desulfotomaculum gibsoniae DSM 7213	Domain II of the enzyme dihydroprymidine dehydrogenase binds FAD. Dihydroprymidine dehydrogenase catalyses the first and rate-limiting step of pyrimidine degradation by converting pyrimidines to the corresponding 5,6- dihydro compounds
IMP cyclohydrolase-like protein	IMP_cyclohyd	4	hydrolase	nucleotides	PF07826	Lachnospiraceae bacterium 1_1_57FAA	the two substrates of this enzyme are IMP and H2O, whereas its product is 5-formamido-1-(5-phospho-D-ribosyl)imidazole-4-carboxamide.
2-C-methyl-D-erythritol 4-phosphate cytidylyltransferase	IspD	8	transferase	nucleotides	PF01128	Lachnospiraceae bacterium 1_1_57FAA	catalyzes the reaction: 2-C-methylerythritol 4-phosphate + Cytidine triphosphate <-> 4-diphosphocytidyl-2-C-methylerythritol (CDP-ME)
Putative exonuclease SbcCD	SbcCD_C	34	exonuclease	nucleotides	PF13558	Lachnospiraceae bacterium 1_1_57FAA	DNA repair exonuclease SbcCD
Threonylcarbamoyl adenosine biosynthesis protein TsaE	TsaE	55	Threonylcarbamoyl Adenosine	nucleotides	PF02367	Lachnospiraceae bacterium 1_1_57FAA	This family of proteins is involved in the synthesis of threonylcarbamoyl adenosine (t(6)A)
Beta-eliminating lyase	Beta_elim_lyase	30	lyase	peptides/amino acid	PF01212	[Clostridium] clariflavum DSM 19732	Tryptophanase and tyrosine phenol-lyase are related pyridoxal-phosphate dependent homotetrameric enzymes that catalyse the reversible hydrolytic cleavage of L-tryptophan or L-tyrosine to indole or phenol, respectively
Cys/Met metabolism PLP-dependent enzyme family	Cys_Met_Meta_PP	38	Cys/Met metabolism PLP-dependent enzyme family	peptides/amino acid	PF01053	Halanaerobium congolense strain WG9	Pyridoxal 5'-phosphate (PLP) is a versatile catalyst, acting as a coenzyme in a multitude of reactions, including decarboxylation, deamination and transamination
Dehydratase family	ILVD_EDD	15	dehydratase	peptides/amino acid	PF00920	Halanaerobium congolense strain WG9	catalyzes third step in the common pathway leading to biosynthesis of branched-chain amino acids
Peptidase dimerisation domain	M20_dimer	16	peptidase	peptides/amino acid	PF07687	Clostridium intestinale DSM 6291	This domain consists of 4 beta strands and two alpha helices which make up the dimerisation surface of members of the M20 family of peptidases
Oligopeptide transporter	OPT	4	transporter	peptides/amino acid	PF03169	[Clostridium] clariflavum DSM 19732	Oligopeptide Transport family encode integral membrane proteins that are believed to translocate their substrates from either the extracellular environment or an organelle into the cytosol
Peptidase family M20/M25/M40	Peptidase_M20	16	Peptidase	peptides/amino acid	PF01546	[Clostridium] clariflavum DSM 19732	This family includes a range of zinc metallopeptidases belonging to several families in the peptidase classification [1]. Family M20 are Glutamate carboxypeptidases. Peptidase family M25 contains X-His dipeptidases
peptidase M23	Peptidase_M23	7	peptidase	peptides/amino acid	PF01551	Merdimonas faecis strain BR31	Members of this family are zinc metallopeptidases with a range of specificities. The peptidase family M23 is included in this family, these are Gly-Gly endopeptidases
Metallopeptidase family M24	Peptidase_M24	14	peptidase	peptides/amino acid	PF00557	Halanaerobium congolense strain WG9	This family contains metallopeptidases. It also contains non-peptidase homologues such as the N terminal domain of Spt16 which is a histone H3-H4 binding module
Peptidase family M3	Peptidase_M3	1	peptidase	peptides/amino acid	pf01423	Butyrivibrio sp. FCS014	This is the Thimet oligopeptidase family, large family of mammalian and bacterial oligopeptidases that cleave medium sized peptides
D-alanyl-D-alanine carboxypeptidase	Peptidase_S11	2	peptidase	peptides/amino acid	PF00768	Anaerostipes caccae DSM 14662	D-alanyl-D-alanine carboxypeptidase IA (PBP5) is a penicillin-sensitive, membrane-bound enzyme required for trimming the carboxy-terminal D-alanyl residues from peptidoglycan pentapeptides
peptidase family U32	Peptidase_U32	5	peptidase	peptides/amino acid	PF01136	Clostridioides difficile isolate VL_0046	enzyme that degrades type I collagen and that seems to require a metal cofactor
Trypsin-like peptidase domain	Trypsin_2	6	peptidase	peptides/amino acid	PF13365	[Clostridium] clariflavum DSM 19732	This family includes trypsin-like peptidase domains
Serine aminopeptidase, S33	Hydrolase_4	76	hydrolase	peptides/amino acid	PF12146	Nutyrivibrio sp. WCE2006	The majority of the members in this family carry the exopeptidase active-site residues of Ser-122, Asp-239 and His-269 as in UniProtKB:Q7ZWC2
Alpha/beta hydrolase fold	Abhydrolase_1	77	hydrolase	peptides/amino acid	PF00561	Hespellia Sterocrisuis DSM 15480	The alpha/beta hydrolase superfamily is superfamily of hydrolytic enzymes of widely differing phylogenetic origin and catalytic function that share a common fold.
Aromatic amino acid lyase	Lyase_aromatic	4	lyase	peptides/amino acid	PF00221	Blautia producta ATCC 27340 = DSM 2950	This family includes proteins with phenylalanine ammonia-lyase, EC:4.3.1.24, histidine ammonia-lyase, EC:4.3.1.3, and tyrosine aminomutase, EC:5.4.3.6, activities
Urocanase N terminal	Urocanase_N	4	urocanate hydratase	peptides/amino acid	PF17391	Blautia producta ATCC 27340 = DSM 2950	catalyzes the second step in the degradation of histidine, the hydration of urocanate into imidazolonepropionate
2-hydroxyglutaryl-CoA dehydratase, D-component	HGD-D	33	dehydratase	peptides/amino acid	PF06050	Pseudobutyrivibrio sp. UC1225	Degradation of glutamate via the hydroxyglutarate pathway involves the syn-elimination of water from 2-hydroxyglutaryl-CoA.
Amino acid permease	AA_permease_2	19	permease	peptides/amino acid	PF13520	Blautia producta strain ER3	Amino acid permeases are membrane permeases involved in the transport of amino acids into the cell. These proteins contain 12 transmembrane segments.

## Sheet: Table S2.1
This table shows the catabolic annotation of some GCFs and how many MGCs beloning to each family fall into to this classification
Peptides + amino acid			Lipids			Nucleotides			Saccharides
GCF	size		GCF	size		GCF	size		GCF	size
103	1		145	5		662	2		40	1
104	4		280	1		421	2		109	1
111	1		265	2		621	4		212	2
113	1		488	1		150	2		542	1
119	1		750	4		608	1		500	1
12	2		375	1		300	1		528	1
130	2		640	1		542	1		451	1
135	5		275	1		157	1		37	2
136	1		372	1		786	1		587	1
141	4		756	5		620	3		563	2
142	6		97	1		624	2		607	3
150	2		649	1		143	2		324	1
17	2		840	1		533	4		581	2
171	2		310	7		87	1		173	1
20	1					307	2		401	1
200	1					685	2		744	2
209	1					668	2		593	1
215	1					201	2		118	2
216	1					78	1		481	1
227	1					656	1		101	1
230	1					224	1		649	1
249	1					191	1		136	1
25	3					176	1		821	1
295	5					827	1		790	1
3	3					152	2		498	1
313	1					218	1		765	1
315	5					249	1		144	2
321	4					86	1		314	1
329	1								634	4
333	4								299	2
342	1								214	1
347	1								213	1
36	3								612	2
367	2								130	2
38	1								204	1
380	1								640	1
383	1								538	2
384	2								134	1
386	1								206	2
391	1								331	1
392	1								778	1
394	1								539	2
416	1								596	1
421	2								763	1
423	7								770	5
452	1								644	1
473	1								234	2
474	1								816	1
478	1								827	1
489	1								366	1
506	1								683	1
528	1								265	2
541	1								315	5
544	2								301	2
551	2								740	2
556	1								271	1
561	4								656	1
569	1								86	1
589	5								556	1
594	2								132	4
606	1								745	1
607	3								321	4
621	4								333	4
624	2								131	2
627	1								789	1
630	4								565	1
634	4								411	1
658	3								160	2
670	2								449	1
674	5								73	2
713	2								673	1
721	1								171	2
726	1								343	2
74	1								313	1
740	2								429	1
770	5								110	2
774	1								777	3
777	3								106	1
778	1								544	2
782	1								521	1
84	1
87	1
97	1
